# Supplementary material for: Two Decades of Wildlife Pathogen Surveillance: Case Study of Choclo orthohantavirus and Its Wild Reservoir Oligoryzomys costaricensis
Source: Viruses. 2023 Jun 17;15(6):1390. doi: 10.3390/v15061390 (PMC10303383; doi:10.3390/v15061390)
Supplement: Supplementary file 1 [file viruses-15-01390-s001.zip]

Archive with 3 entries (3 files):
- Supplementary Figure S1. Distribución Espacial de O costaricensis histórico y actual 12062023.tif
- Supplementary Table S1. List of primers_12062023.pdf
- Supplementary Table S2. Distribution of the ecoregions jac-10052023.pdf
